# Supplementary material for: Interactions between C8orf37 and FAM161A, Two Ciliary Proteins Essential for Photoreceptor Survival
Source: Int J Mol Sci. 2022 Oct 10;23(19):12033. doi: 10.3390/ijms231912033 (PMC9570145; doi:10.3390/ijms231912033)
Supplement: Supplementary file 1 [file ijms-23-12033-s001.zip]

Archive with 1 entries (1 files):
- ijms-1945619-supplementary.pdf
